# Supplementary material for: Functional DNA-based cytoskeletons for synthetic cells
Source: Nat Chem. 2022 Jun 20;14(8):958–63. doi: 10.1038/s41557-022-00945-w (PMC9359917; doi:10.1038/s41557-022-00945-w)
Supplement: Supplementary file 2 — Lists of DNA sequences. [file 41557_2022_945_MOESM2_ESM.xlsx]

## Sheet: DNA origami seed
GGAATTACCACCACCCGTGAGGCGTTTTCGCCTCACTTTCATTTTCCGTAACAC
CTCAGAGCGAGGCATAGGCTCCGCTTTTGCGGAGCCTTGTAAGAGCACAGGTAG
CATAACCCACCGCCACCTGGCTCGTTTTCGAGCCAGTTCCTCAGAAACAACGCC
CCCTCAGATCGTTTACCGCTTGCGTTTTCGCAAGCGTTCAGACGACTTAATAAA
CCAAAATATACTCAGGTGCGGTCGTTTTCGACCGCATTAGGTTTAGATAGTTAG
TATCACCGGCGAGAGGCTGCGTCGTTTTCGACGCAGTTCTTTTGCAATCCTGAA
TCTTACCATATAAGTACCGAGGCGTTTTCGCCTCGGTTTAGCCCGGAATAGGTG
AGGGTTGAACGCTAACGCCAGGACTTTTGTCCTGGCTTGAGCGTCTGAACACCC
CCTAATTTACCAGGCGTCGGAGCGTTTTCGCTCCGATTGATAAGTGGGGGTCAG
TGCTCAGTGCCAGTTAGGTGGTCGTTTTCGACCACCTTCAAAATAAACAGGGAA
ATTATTTAGAAGGATTGCCATCGCTTTTGCGATGGCTTAGGATTAGAAACAGTT
CCTCAAGATCCCAATCCGTGGAGCTTTTGCTCCACGTTCAAATAAGATAGCAGC
TGAGTTTCAAAGGAACGTCCACCGTTTTCGGTGGACTTAACTAAAGATCTCCAA
AAAAAAGGCTTTTGCGGTGGTCCGTTTTCGGACCACTTGGATCGTCGGGTAGCA
ACGGCTACAAGTACAACTCGGCACTTTTGTGCCGAGTTCGGAGATTCGCGACCT
GCTCCATGACGTAACACGGATCGCTTTTGCGATCCGTTAAGCTGCTACACCAGA
ACGAGTAGATCAGTTGCACCGCTGTTTTCAGCGGTGTTAGATTTAGCGCCAAAA
GAGAATAGGTCACCAGCGGAACCGTTTTCGGTTCCGTTTACAAACTCCGCCACC
AAAGGCCGCTCCAAAACCGTGGCGTTTTCGCCACGGTTGGAGCCTTAGCGGAGT
GCGAAACAAGAGGCTTGTGCTGCGTTTTCGCAGCACTTTGAGGACTAGGGAGTT
CCAAATCATTACTTAGACGCTGGCTTTTGCCAGCGTTTCCGGAACGTACCAAGC
AAAGATTCTAAATTGGCGACGGACTTTTGTCCGTCGTTGCTTGAGATTCATTAC
TGTAGCATAACTTTCAGGCATCCGTTTTCGGATGCCTTACAGTTTCTAATTGTA
TCGGTTTAGGTCGCTGGCTGACGCTTTTGCGTCAGCTTAGGCTTGCAAAGACTT
TTTCATGATGACCCCCACCAGCCGTTTTCGGCTGGTTTAGCGATTAAGGCGCAG
ACGGTCAATGACAAGACGGAGGCGTTTTCGCCTCCGTTACCGGATATGGTTTAA
TTTCAACTACGGAACACTCGCTGCTTTTGCAGCGAGTTACATTATTAACACTAT
TGCTAAACTCCACAGAGCCAGTGCTTTTGCACTGGCTTCAGCCCTCTACCGCCA
ATATATTCTCAGCTTGCCGTCCGCTTTTGCGGACGGTTCTTTCGAGTGGGATTT
CTCATCTTGGAAGTTTCGGATGGCTTTTGCCATCCGTTCCATTAAACATAACCG
AGTAATCTTCATAAGGTCTGGTCGTTTTCGACCAGATTGAACCGAACTAAAACA
ACGAACTATTAATCATGGCACCTGTTTTCAGGTGCCTTTGTGAATTTCATCAAG
CGTAACGAAAATGAATCCTGCCTGTTTTCAGGCAGGTTTTTCTGTAGTGAATTT
CTTAAACAACAACCATCGGTGCCGTTTTCGGCACCGTTCGCCCACGCGGGTAAA
ATACGTAAGAGGCAAACTCGGTCGTTTTCGACCGAGTTAGAATACACTGACCAA
CTTTGAAAATAGGCTGCCGAGGACTTTTGTCCTCGGTTGCTGACCTACCTTATG
CGATTTTAGGAAGAAACGGCAGGCTTTTGCCTGCCGTTAATCTACGGATAAAAA
ACGTTAGTTCTAAAGTCGCTTGGCTTTTGCCAAGCGTTTTTGTCGTGATACAGG
CAATGACAGCTTGATATGGCGAGCTTTTGCTCGCCATTCCGATAGTCTCCCTCA
AAACGAAATGCCACTACCACCTCGTTTTCGAGGTGGTTCGAAGGCAGCCAGCAA
CCAGGCGCGAGGACAGCTCTGGACTTTTGTCCAGAGTTATGAACGGGTAGAAAA
GGACGTTGAGAACTGGCGAGGCACTTTTGTGCCTCGTTCTCATTATGCGCTAAT
AGTGTACTATACATGGCTCCTGCGTTTTCGCAGGAGTTCTTTTGATCTTTCCAG
GAGCCGCCCCACCACCGTCAGGCGTTTTCGCCTGACTTGGAACCGCTGCGCCGA
AATCACCACCATTTGGCGTCCTGCTTTTGCAGGACGTTGAATTAGACCAACCTA
TACATACACAGTATGTCGGACCTGTTTTCAGGTCCGTTTAGCAAACTGTACAGA
ATCAGAGAGTCAGAGGCGAGGTCGTTTTCGACCTCGTTGTAATTGAACCAGTCA
TAAGCGTCGGTAATAACAGGAGCGTTTTCGCTCCTGTTGTTTTAACCCGTCGAG
AACCAGAGACCCTCAGGCAGTCGCTTTTGCGACTGCTTAACCGCCACGTTCCAG
GACTTGAGGTAGCACCGTCTGGCGTTTTCGCCAGACTTATTACCATATCACCGG
TTATTACGTAAAGGTGTGGCTGCGTTTTCGCAGCCATTGCAACATACCGTCACC
TGAACAAAGATAACCCAGTGCCTGTTTTCAGGCACTTTACAAGAATAAGACTCC
TGCCTTGACAGTCTCTGTCGGTGCTTTTGCACCGACTTGAATTTACCCCTCAGA
GCCACCACTCTTTTCACGGTCGGCTTTTGCCGACCGTTTAATCAAATAGCAAGG
CCGGAAACTAAAGGTGGACCTGGCTTTTGCCAGGTCTTAATTATCATAAAAGAA
ACGCAAAGAAGAACTGTCGGCTCGTTTTCGAGCCGATTGCATGATTTGAGTTAA
GCCCAATAGACGGGAGCACAGGCGTTTTCGCCTGTGTTAATTAACTTTCCAGAG
GGAAAGCGGTAACAGTGTGGCAGCTTTTGCTGCCACTTGCCCGTATCGGGGTTT
GTTTGCCACCTCAGAGACCAGGCGTTTTCGCCTGGTTTCCGCCACCGCCAGAAT
TTATTCATGTCACCAAGCTCGCTGTTTTCAGCGAGCTTTGAAACCATTATTAGC
ATACCCAAACACCACGCCTACCGCTTTTGCGGTAGGTTGAATAAGTGACGGAAA
GCGCATTAATAAGAGCCTGGACGCTTTTGCGTCCAGTTAAGAAACAATAACGGA
AATGCCCCATAAATCCGCTCGGACTTTTGTCCGAGCTTTCATTAAAAGAACCAC
CACCAGAGTTCGGTCAGCCGAGCGTTTTCGCTCGGCTTTAGCCCCCTCGATAGC
AGCACCGTAGGGAAGGTCGGAGGCTTTTGCCTCCGATTTAAATATTTTATTTTG
TCACAATCCCGAGGAACTGGTGGCTTTTGCCACCAGTTACGCAATAATGAAATA
GCAATAGCAGAGAATACCGCAGGCTTTTGCCTGCGGTTACATAAAAACAGCCAT
ACAAACAACTGCCTATCACGACGCTTTTGCGTCGTGTTTTCGGAACCTGAGACT
TCGGCATTCCGCCGCCGTCGCTGCTTTTGCAGCGACTTAGCATTGATGATATTC
ATTGAGGGAATCAGTACGGAGCACTTTTGTGCTCCGTTGCGACAGACGTTTTCA
GAAGGAAAAATAGAAAGCCTAGCGTTTTCGCTAGGCTTATTCATATTTCAACCG
CTTTACAGTATCTTACCGCTCGTGTTTTCACGAGCGTTCGAAGCCCAGTTACCA

## Sheet: adapter
31[186]	CAGCCAAGACGCAGGTAGCGAGACAGAGCTGAAAGTATTAAGAGG
21[135]	TCGCTACCTGCGTTCGTCGGATGGTGAGGTCCACGCTCTGTC
25[208]	CTATTATTCTGAAACAGTGGACCTCACCATCCGACGACACGAGCA
21[93]	CTGGTTGCTCGTGCTTGGCTGGCATT
28[170]	CACGGAGTCGAAGCGTAGGACGGTAGCCAGTCAGACGATTGGCCT
21[72]	GTCCTACGCTTCGGACCTTGGTGATGCTGGACTGTGGCTACC
31[60]	CAGGAGGTTGAGGCAGCAGTCCAGCATCACCAAGGTCGCTCGGCA
28[149]	GTCTGTGCCGAGCACTCCGTGAGGTA
25[103]	CAGAGCCACGGCATGGTCTTGCGTTGGAGGCGTCAGACTGTAGCG
28[65]	CAAGACCATGCCGACCTCATCCTCGCTTTCGGTGCTCCAACG
21[30]	ATCAAGTTTGCCTTTACACCGAAAGCGAGGATGAGGTGCGGACGA
28[121]	CTGGTTCGTCCGCTGGCTCTGGCATT
22[76]	GGAAGCGTCTACGGCAGTGACCGATCTCCAGACAAAAGGGCGACA
28[191]	GTCACTGCCGTAGCTCACGAGGCACAACCACAGCGGAGATCG
25[82]	GGTTTACCAGCGCCAAGCTGTGGTTGTGCCTCGTGAGTCGCAGGA
25[187]	GTCTGTCCTGCGAACGCTTCCAGGTA
21[198]	CAACCGTCGTTCCACAGGACTCGCACTTCGCAGATAGCCGAACAA
24[118]	AGTCCTGTGGAACACCACGAGACGCCATCGAGCGGAAGTGCG
29[130]	TTTTTAAGAAAAGTAACGCTCGATGGCGTCTCGTGGTAAGCCTGA
28[86]	CTGGTTCAGGCTTGACGGTTGGCATT
21[156]	CAGCGTCGCAAGGCTACGAGTCAGACAGGAACGTCAAAAATGAAA
25[18]	ACTCGTAGCCTTGGACCGCACTCACCACTGCTCGCCTGTCTG
25[39]	AAACGATTTTTTGTTTCGAGCAGTGGTGAGTGCGGTCATCCGTGC
25[166]	GTCTGGCACGGATCGACGCTGAGGTA

## Sheet: DNA tiles for growth
RE-1	CGTATTGGACATTTCCGTAGACCGACTGGACATCTTC
RE-2	CTGGTCCTTCACACCAATACGGCATT
RE-3	[Cyanine3]TCTACGGAAATGTGGCAGAATCAATCATAAGACACCAGTCGG
RE-4	CAGACGAAGATGTGGTAGTGGAATGC
RE-5	CCACTACCTGTCTTATGATTGATTCTGCCTGTGAAGG
SE-1	CTCAGTGGACAGCCGTTCTGGAGCGTTGGACGAAACT
SE-2	GTCTGGTAGAGCACCACTGAGAGGTA
SE-3	[Cyanine3]CCAGAACGGCTGTGGCTAAACAGTAACCGAAGCACCAACGCT
SE-4	ACCAGAGTTTCGTGGTCATCGTACCT
SE-5	CGATGACCTGCTTCGGTTACTGTTTAGCCTGCTCTAC

## Sheet: toehold strand displacement 
S1	CTC AGT GGA CAG CCG TTC TGG AGC GTT GGA CGA AAC T
S2	TGG TAT TGT CTG GTA GAG CAC CAC TGA GAG GTA
S3	CCA GAA CGG CTG TGG CTA AAC AGT AAC CGA AGC ACC AAC GCT -cy3
S4	CAG ACA GTT TCG TGG TCA TCG TAC CT
S5	CGA TGA CCT GCT TCG GTT ACT GTT TAG CCT GCT CTA C
Invader	ACCAGACAATACCAATCCGC
Anti-Invader	GCGGATTGGTATTGTCTGGT

## Sheet: ATP split-aptameric reaction 
S1	TCAGTGGACAGCCGTTCTGGAGCGTTGGACGAAAC
S2	TATGAGGGGGTCCATAGAGCACCACTGAGAGGTAC
S3	CCAGAACGGCTGTGGCTAAACAGTAACCGAAGCACCAACGCT-cy3
S4	TGCGGAGGAAGGTGTTTCGTGGTCATCCTACCTA
S5	GATGACCTGCTTCGGTTACTGTTTAGCCTGCTCTA

## Sheet: dual-aptamer reaction 
S1	TCAGTGGACAGCCGTTCTGGAGCGTTGGACGAAAC
S2	CCACAACCATAGAGCACCACTGATCTACCTGGGGGAGTATTGCGGAGGAAGGT
S3	CCAGAACGGCTGTGGCTAAACAGTAACCGAAGCACCAACGCT-cy3
S4	TGGTTGTGTTTCGTGGTCATCAGGTAGA
S5	GATGACCTGCTTCGGTTACTGTTTAGCCTGCTCTA
Nucleolin aptamer	GGTGGTGGTGGTTGTGGTGGTGGTGG

## Sheet: transport reaction 
S1	CTCAGTGGACAGCCGTTCTGGAGCGTTGGACGAAAC T
S2	TGGTATTGTCTGGTAGAGCACCACTGAGAGGTA
S3	CCAGAACGGCTGTGGCTAAACAGTAACCGAAGCACCAACGCTGGTAAGTCTCCTTCT
S4	CAGACAGTTTCGTGGTCATCGTACCT
S5	CGATGACCTGCTTCGGTTACTGTTTAGCCTGCTCTAC
RNA substrate-BIOTIN	biotin-rUrCrArUrUrArGrUrUrArGrUrGrUrCrCrCrCrCrCAGGAGACTTACC
RNA substrate	Cy3-rUrCrArUrUrArGrUrUrArGrUrGrUrCrCrCrCrCrCAGAAGGAGACTTACC
walker for nanoparticle	GAC ACT AAC TAA TGA TTT-SH
walker for suv	GAC ACT AAC TAA TGA TTT-Chol
