# Supplementary material for: Functional DNA-based cytoskeletons for synthetic cells
Source: Nat Chem. 2022 Jun 20;14(8):958–63. doi: 10.1038/s41557-022-00945-w (PMC9359917; doi:10.1038/s41557-022-00945-w)
Supplement: Source Data Fig. 2 — Statistical source data. [file 41557_2022_945_MOESM8_ESM.xlsx]

## Sheet: Figure 2b
		Plotted data in histogram					Raw data			Filament raw data was cut below 300nm due to the optical resolution limit of the confocal microscope
		Bin (µm)	Counts				Detected filament length (µm)
		0	111				59.0095
		2	100				54.2079
		4	67				51.4676
		6	47				48.027
		8	36				48.027
		10	32				44.7266
		12	33				44.0547
		14	11				44.0547
		16	6				40.9547
		18	15				40.9547
		20	17				39.9753
		22	6				39.4241
		24	5				37.2331
		26	6				37.2331
		28	3				33.1983
		30	4				31.4088
		32	2				31.4088
		34	1				30.5302
		36	0				30.5302
		38	2				30.2184
		40	4				30.1726
		42	0				28.9748
		44	3				28.3829
		46	0				28.2705
		48	2				26.1514
		50	0				26.0653
		52	1				26.0653
		54	1				25.9832
		56	0				25.9832
		58	0				25.1645
		60	1				24.967
							24.6149
							24.5404
							24.3217
							24.1827
							22.8593
							22.8593
							22.8002
							21.8644
							21.4229
							21.3661
							20.9404
							20.8924
							20.6114
							20.3613
							20.3613
							20.0611
							20.0611
							19.9372
							19.9372
							19.7453
							19.7453
							19.7047
							19.3976
							19.3976
							19.3303
							19.3303
							19.0366
							18.9371
							18.9371
							18.896
							18.896
							18.7263
							18.7263
							18.6782
							18.2849
							17.9342
							17.9342
							17.5008
							17.4679
							17.4679
							17.4491
							17.1501
							16.9946
							16.8956
							16.8956
							15.7571
							15.7571
							15.3749
							14.6172
							14.4143
							14.1933
							14.1933
							14.0436
							14.0059
							13.8027
							13.8027
							13.5812
							13.1019
							13.1019
							12.9612
							12.9612
							12.8515
							12.8515
							12.749
							12.7074
							12.7074
							12.6237
							12.6237
							12.6187
							12.5252
							12.4985
							12.4985
							12.4504
							12.3633
							12.2623
							12.1113
							12.1113
							12.0545
							12.0399
							12.0365
							11.8269
							11.7961
							11.7961
							11.5355
							11.5355
							11.3878
							11.3878
							11.3455
							11.3455
							11.2833
							11.1851
							11.0622
							10.9482
							10.9482
							10.8527
							10.7328
							10.7328
							10.5242
							10.5242
							10.494
							10.3994
							10.3994
							10.1823
							10.1124
							10.1124
							10.0025
							10.0025
							9.84653
							9.80769
							9.77434
							9.77434
							9.75291
							9.7434
							9.7434
							9.74
							9.71056
							9.61712
							9.48096
							9.48096
							9.46334
							9.40165
							9.36323
							9.36323
							9.01432
							8.85118
							8.78349
							8.75474
							8.52064
							8.52064
							8.51385
							8.29448
							8.29448
							8.14339
							8.12399
							8.04028
							8.00404
							8.00404
							7.99913
							7.9308
							7.8743
							7.8743
							7.84289
							7.8051
							7.54889
							7.54527
							7.52605
							7.52605
							7.52426
							7.52426
							7.28998
							7.28998
							7.28343
							7.27353
							7.24693
							7.24693
							7.20972
							7.20972
							7.04925
							7.00682
							7.00148
							6.97337
							6.88188
							6.87227
							6.82769
							6.81828
							6.63661
							6.56879
							6.56879
							6.52741
							6.52741
							6.50276
							6.47147
							6.4404
							6.4381
							6.4381
							6.38733
							6.34576
							6.24311
							6.22601
							6.14309
							6.14037
							6.14037
							5.98778
							5.96654
							5.88352
							5.83825
							5.76772
							5.7648
							5.75977
							5.7454
							5.7454
							5.65883
							5.63364
							5.43285
							5.43285
							5.41882
							5.35103
							5.34608
							5.34608
							5.20937
							5.20937
							5.20453
							5.11308
							5.11308
							5.09153
							5.05046
							5.05046
							4.95459
							4.9227
							4.90859
							4.90859
							4.88922
							4.85321
							4.83538
							4.82434
							4.82434
							4.79601
							4.73596
							4.50817
							4.45105
							4.45105
							4.34719
							4.34719
							4.34237
							4.34237
							4.28902
							4.28902
							4.27018
							4.26534
							4.22344
							4.19988
							4.1178
							4.1178
							4.09642
							4.05897
							4.05897
							3.93534
							3.89893
							3.89893
							3.88356
							3.88068
							3.84802
							3.83632
							3.83632
							3.82499
							3.80015
							3.79256
							3.7833
							3.70578
							3.70578
							3.68192
							3.65544
							3.64758
							3.63841
							3.63841
							3.55936
							3.55936
							3.5495
							3.33305
							3.3162
							3.2982
							3.2982
							3.28004
							3.2786
							3.2786
							3.24956
							3.23719
							3.23685
							3.23685
							3.15845
							3.11109
							3.08041
							3.04238
							3.04238
							2.95086
							2.95086
							2.92063
							2.88418
							2.86461
							2.79882
							2.7766
							2.7766
							2.76409
							2.76409
							2.64068
							2.62882
							2.60828
							2.49744
							2.49744
							2.49744
							2.38098
							2.38098
							2.37897
							2.34894
							2.32894
							2.32894
							2.32704
							2.29154
							2.26988
							2.25793
							2.25793
							2.233
							2.20448
							2.09479
							2.05278
							1.99148
							1.98642
							1.98642
							1.97384
							1.96288
							1.96288
							1.95251
							1.88005
							1.87162
							1.86979
							1.86979
							1.85204
							1.84785
							1.83915
							1.83915
							1.83596
							1.80461
							1.80461
							1.80024
							1.80024
							1.79578
							1.76768
							1.75437
							1.73017
							1.72409
							1.72001
							1.6617
							1.64607
							1.64607
							1.62322
							1.62322
							1.57496
							1.5661
							1.51824
							1.51626
							1.46718
							1.46505
							1.43602
							1.39016
							1.35841
							1.35841
							1.35813
							1.34555
							1.33446
							1.33446
							1.3145
							1.31198
							1.2472
							1.24001
							1.22012
							1.2087
							1.20553
							1.20553
							1.20446
							1.17471
							1.16998
							1.16392
							1.16392
							1.13613
							1.13101
							1.10228
							1.0941
							1.0941
							1.07701
							1.07701
							1.02703
							1.02491
							1.02448
							1.00109
							0.99477
							0.97988
							0.95096
							0.95096
							0.89278
							0.88198
							0.87002
							0.86919
							0.86848
							0.86848
							0.85716
							0.85716
							0.85644
							0.84335
							0.84035
							0.81937
							0.81632
							0.81632
							0.80375
							0.79394
							0.7937
							0.79229
							0.7649
							0.76368
							0.76368
							0.74981
							0.74981
							0.74454
							0.73922
							0.73393
							0.73393
							0.72303
							0.72303
							0.71786
							0.71673
							0.71571
							0.71571
							0.71353
							0.71314
							0.67588
							0.67495
							0.64725
							0.64725
							0.61963
							0.61963
							0.61963
							0.61963
							0.61963
							0.61963
							0.61473
							0.60724
							0.60335
							0.60335
							0.56768
							0.5545
							0.53721
							0.53721
							0.52788
							0.52788
							0.52179
							0.52179
							0.52179
							0.52179
							0.52179
							0.52179
							0.52179
							0.51954
							0.51954
							0.49518
							0.49518
							0.45785
							0.43814
							0.43814
							0.43627
							0.43627
							0.42075
							0.42075
							0.42017
							0.42017
							0.42017
							0.41498
							0.40024
							0.39966
							0.39614
							0.39614
							0.39125
							0.38951
							0.38169
							0.38169
							0.38169
							0.38169
							0.37915
							0.37123
							0.3627
							0.3627
							0.34213
							0.33825
							0.32963
							0.32931
							0.32931
							0.32252
							0.32252
							0.31762
							0.31762
							0.31762
							0.30201
							0.30201
							0.30201
							0.3003
							0.3003
							0.3003

## Sheet: Figure 2f
	Values are given as porosity
	Plotted data in histogram									Raw data
										Condition
	i		ii		iii					i	ii	iii
	Average	SD	Average	SD	Average	SD			Droplet
	55.0948	14.6467	19.2388	2.74968	54.4098	4.38467			1	79.045	15.152	59.969
									2	39.514	19.696	54.443
									3	61.839	20.323	58.217
									4	47.339	18.4	47.579
									5	43.556	22.623	52.506
									6	59.276		53.745
