# Supplementary material for: Functional DNA-based cytoskeletons for synthetic cells
Source: Nat Chem. 2022 Jun 20;14(8):958–63. doi: 10.1038/s41557-022-00945-w (PMC9359917; doi:10.1038/s41557-022-00945-w)
Supplement: Source Data Fig. 3 — Statistical source data. [file 41557_2022_945_MOESM9_ESM.xlsx]

## Sheet: Figure 3b
Values are given as porosity
		Raw & plotted data
		DNA filaments	Droplet									Actin	Droplet
		Time (min)	1	2	3	4	5	6	7	Average		Time (min)	1
		0	43.76	45.978	36.934	45.377	48.71	40.202	42.007	43.2811		0	40.089
		0.5	42.149	43.755	38.433	46.38	47.563	39.702	43.449	43.0616		1.43	40.369
		1	43.551	47.38	39.814	46.284	48.71	43.439	40.742	44.2743		2.86	39.02
		1.5	45.279	47.635	41.532	46.517	48.16	44.454	41.038	44.945		4.29	40.293
		2	45.014	49.648	38.555	47.41	49.042	41.4	43.944	45.0019		5.72	39.72
		2.5	47.176	48.613	42.165	46.918	50.25	42.985	42.654	45.823		7.15	39.949
		3	44.01	49.016	41.359	48.317	50.862	41.854	42.583	45.4287		8.58	41.628
		3.5	46.064	51.101	44.392	47.764	52.279	42.165	40.569	46.3334		10.01	41.399
		4	45.973	50.362	42.853	48.322	50.367	43.459	39.121	45.7796		11.44	41.807
		4.5	48.257	51.071	41.374	49.584	52.391	42.221	40.778	46.5251		12.87	41.527
		5	45.804	48.715	42.669	50.365	50.668	43.337	44.78	46.6197		14.3	43.142
		5.5	46.87	50.693	41.981	51.673	50.408	42.975	43.062	46.8089		15.73	42.735
		6	44.219	50.438	39.549	50.01	52.88	43.628	43.485	46.3156		17.16	43.219
		6.5	48.618	51.952	39.371	52.18	50.913	40.477	41.777	46.4697		18.59	43.461
		7	46.141	48.308	41.803	52.545	49.358	38.973	46.855	46.2833		20.02	43.982
		7.5	46.182	49.597	40.268	50.897	51.845	41.456	45.764	46.5727		21.45	45.127
		8	42.909	51.06	40.324	50.933	52.717	43.826	45.493	46.7517		22.88	45.458
		8.5	45.315	50.367	39.769	51.196	54.058	41.058	46.442	46.8864		24.31	44.822
		9	47.043	49.862	39.937	51.815	56.326	42.598	46.584	47.7379		25.74	45.903
		9.5	49.057	49.592	41.395	54.086	56.607	42.97	46.314	48.5744		27.17	46.081
		10	50.306	55.669	43.256	51.987	57.713	45.83	42.287	49.5783		28.6	46.323
		10.5	50.943	54.787	44.051	50.598	59.253	45.616	45.106	50.0506		30.03	45.992
		11	51.111	55.419	48.221	51.744	60.124	41.757	43.536	50.2731		31.46	46.056
		11.5	51.427	56.311	47.711	53.569	58.59	40.875	43.046	50.2184		32.89	47.137
		12	52.161	57.397	44.469	53.204	54.267	41.023	43.847	49.4811		34.32	46.667
		12.5	46.676	57.173	39.82	52.793	53.334	42.996	39.417	47.4584		35.75	47.01
		13	45.957	56.826	43.556	51.359	55.159	41.41	38.943	47.6014		37.18	46.756
		13.5	46.115	56.194	48.945	50.421	54.955	41.94	40.992	48.5089		38.61	47.316
		14	45.657	55.878	49.179	50.75	57.198	44.708	41.298	49.2383		40.04	48.41
		14.5	45.998	58.401	48.929	53.143	55.812	42.965	41.548	49.5423		41.47	47.595
		15	46.136	58.621	51.759	53.625	59.589	42.634	42.99	50.7649		42.9	47.354
		15.5	43.765	58.621	54.889	50.071	56.597	42.965	41.043	49.7073		44.33	48.308
		16	44.301	59.676	53.772	50.335	56.709	43.424	40.054	49.753		45.76	48.473
		16.5	46.085	59.237	56.724	50.051	56.571	43.47	39.794	50.276		47.19	49.109
		17	44.438	61.761	56.943	48.712	56.846	44.581	38.703	50.2834		48.62	50.394
		17.5	45.412	60.751	54.185	50.902	58.447	44.219	41.772	50.8126		50.05	50.827
		18	49.047	61.067	56.673	49.503	58.039	43.939	42.761	51.5756		51.48	53.079
		18.5	49.857	57.122	55.776	48.839	60.808	49.001	47.064	52.6381		52.91	52.443
		19	47.247	52.136	54.053	48.347	61.195	45.213	43.939	50.3043		54.34	53.193
		19.5	46.656	56.362	53.319	49.138	58.784	42.945	46.539	50.5347		55.77	53.066
		20	43.097	60.379	57.621	50.39	60.711	41.232	45.04	51.21		57.2	53.359
		20.5	43.184	60.486	58.982	50.304	62.903	44.178	45.478	52.2164		58.63	53.079
		21	42.409	58.84	58.065	52.048	62.867	47.181	46.549	52.5656		60.06	52.608
		21.5	45.652	59.12	57.132	53.199	62.5	50.678	44.504	53.255		61.49	53.015
		22	43.679	56.821	52.89	52.768	63.402	52.442	43.332	52.1906		62.92	53.969
		22.5	42.741	53.365	56.265	52.362	63.509	50.688	46.875	52.2579		64.35	53.473
		23	39.142	56.372	55.562	52.955	65.508	51.422	46.977	52.5626		65.78	53.893
		23.5	38.785	54.588	56.811	51.987	63.825	49.939	45.871	51.6866		67.21	54.771
		24	36.669	56.275	57.647	53.503	63.688	50.102	45.519	51.9147		68.64	55.178
		24.5	38.744	57.723	56.877	50.902	63.173	52.585	46.579	52.369		70.07	56.158
		25	37.072	57.81	56.311	51.739	62.979	48.986	46.095	51.5703		71.5	57.048
		25.5	38.285	59.635	57.774	53.417	60.858	50.566	49.307	52.8346		72.93	55.712
		26	40.773	62.322	55.501	55.206	58.753	49.414	49.47	53.0627		74.36	57.977
		26.5	38.968	60.665	56.377	55.075	61.047	49.246	52.09	53.3526
		27	37.76	64.147	56.005	56.676	60.614	50.051	50.739	53.7131
		27.5	39.315	60.695	57.79	56.342	57.453	50.071	48.048	52.8163
		28	42.623	60.507	56.775	53.751	60.002	49.99	51.56	53.6011
		28.5	41.736	61.307	57.27	52.043	58.799	51.881	53.818	53.8363
		29	44.989	62.174	57.035	56.028	61.603	51.412	53.12	55.1944
		29.5	43.979	63.749	56.857	56.393	64.463	53.033	55.159	56.2333
		30	48.445	63.729	56.908	55.87	63.713	52.814	52.967	56.3494
		30.5	44.877	65.294	57.586	60.22	63.963	52.325	53.701	56.8523
		31	41.94	63.586	57.423	59.896	65.472	53.069	55.251	56.6624
		31.5	44.79	66.747	55.638	60.945	66.456	52.845	53.543	57.2806
		32	44.821	65.299	57.764	62.141	64.259	50.52	52.931	56.8193
		32.5	43.052	65.487	53.584	64.068	64.289	54.853	55.71	57.2919
		33	46.003	64.651	55.929	65.578	63.8	55.506	53.349	57.8309
		33.5	42.644	65.951	55.185	61.964	64.376	54.517	56.123	57.2514
		34	44.596	63.005	52.483	66.243	66.512	55.251	58.116	58.0294
		34.5	46.075	66.808	56.571	66.329	67.679	55.042	57.152	59.3794
		35	46.365	64.779	57.188	69.345	69.29	54.823	58.075	59.9807
		35.5	49.138	62.944	58.967	68.554	67.562	55.439	61.062	60.5237
		36	48.032	60.848	57.382	64.97	67.312	54.563	58.07	58.7396
		36.5	46.763	61.96	57.815	64.737	67.119	56.602	58.931	59.1324
		37	46.243	62.678	53.589	65.872	66.053	54.838	60.838	58.5873
		37.5	48.093	61.715	55.236	63.383	65.875	55.139	60.925	58.6237
		38	49.536	60.955	57.321	63.992	67.032	57.637	61.96	59.7761
		38.5	53.793	62.699	57.851	68.068	66.767	56.128	58.931	60.6053
		39	55.246	60.507	56.678	67.571	66.583	54.639	61.338	60.366
		39.5	56.984	62.745	56.046	65.467	66.308	52.34	60.706	60.0851
		40	53.813	62.097	54.863	62.922	63.825	52.539	61.169	58.7469
		40.5	54.496	60.221	53.512	65.791	64.707	54.323	62.006	59.2937
		41	55.424	65.029	51.004	64.808	64.758	50.729	59.553	58.7579
		41.5	54.272	61.822	51.071	66.384	67.231	47.339	58.931	58.15
		42	51.285	60.313	49.536	67.915	65.069	48.96	62.041	57.8741
		42.5	49.816	65.059	50.107	65.979	67.822	48.802	57.081	57.8094
		43	49.908	64.687	53.217	62.684	68.633	47.074	56.01	57.459
		43.5	51.264	64.514	56.138	64.037	68.439	50.112	56.852	58.7651
		44	52.274	62.689	57.754	65.452	69.882	49.506	55.506	59.009
		44.5	54.247	62.913	55.949	63.819	70.667	48.185	57.504	59.0406
		45	57.902	63.841	56.49	66.547	71.095	48.384	58.575	60.4049
		45.5	52.605	64.014	54.756	67.003	67.46	47.375	55.806	58.4313
		46	53.023	64.391	59.467	65.35	69.326	47.645	53.13	58.9046
		46.5	53.905	63.535	59.742	63.976	69.739	46.105	51.81	58.4017
		47	54.644	63.52	61.011	64.017	69.234	45.325	49.179	58.1329
		47.5	53.4	63.147	56.948	66.587	71.452	46.472	52.406	58.6303
		48	51.004	63.994	58.799	66.684	70.366	48.695	53.14	58.9546
		48.5	50.127	63.922	62.25	66.577	69.663	46.972	51.881	58.7703
		49	51.3	62.796	59.742	65.558	70.142	49.026	50.709	58.4676
		49.5	53.1	61.746	61.842	64.813	69.448	51.851	46.936	58.5337
		50	50.321	60.079	59.747	67.079	69.897	50.811	47.609	57.9347
		50.5	50.377	61.542	61.455	65.847	69.81	52.141	51.58	58.9646
		51	44.03	62.638	62.893	66.608	70.861	50.163	50.765	58.2797
		51.5	49.694	61.195	60.124	69.092	68.964	44.041	51.529	57.8056
		52	51.657	63.458	60.308	68.681	70.657	45.861	51.366	58.8554
		52.5	53.161	62.164	62.469	69.239	68.837	48.389	50.219	59.2111
		53	55.118	61.052	61.052	67.637	67.659	43.735	52.416	58.3813
		53.5	58.065	61.455	61.139	65.69	68.658	42.389	50.449	58.2636
		54	58.417	62.286	59.355	67.297	69.923	48.18	51.402	59.5514
		54.5	57.178	61.72	62.301	66.907	68.118	47.38	52.111	59.3879
		55	56.535	60.675	60.288	67.834	67.205	48.46	53.166	59.1661
		55.5	57.004	59.655	60.588	66.592	67.547	49.602	56.999	59.7124
		56	58.121	62.026	60.267	68.336	67.72	50.306	60.364	61.02
		56.5	58.014	61.363	61.465	68.569	65.707	51.596	58.366	60.7257
		57	57.764	60.731	61.414	69.68	64.203	49.113	54.598	59.6433
		57.5	53.798	61.898	63.428	67.327	64.738	47.563	56	59.2503
		58	55.164	63.774	64.396	67.383	65.477	46.9	56.311	59.915
		58.5	53.91	61.7	63.158	66.298	64.927	47.059	55.582	58.9477
		59	53.553	64.524	60.099	68.047	64.351	48.318	58.977	59.6956
		59.5	49.404	62	60.711	65.558	65.141	49.24	58.208	58.6089
		60	49.929	63.198	60.904	66.101	66.578	52.111	57.514	59.4764
		60.5	52.1	63.005	59.426	67.277	64.07	51.254	56.79	59.1317
		61	52.187	64.3	58.483	67.981	65.773	49.21	57.54	59.3534
		61.5	49.291	65.044	59.064	67.834	66.318	52.253	57.234	59.5769
		62	51.438	64.85	57.876	69.654	64.809	51.54	60.079	60.0351
		62.5	48.567	62.439	57.168	70.851	64.233	50.005	57.774	58.7196
		63	50.77	63.555	56.174	69.178	63	50.066	56.75	58.499
		63.5	48.98	64.432	55.164	71.383	62.454	51.534	57.53	58.7824
		64	48.19	62.036	57.239	69.563	64.763	51.514	57.688	58.7133
		64.5	47.548	63.433	53.451	68.382	63.193	46.763	58.223	57.2847
		65	50.377	64.187	55.531	66.744	67.093	48.522	58.177	58.6616
		65.5	49.409	65.742	53.742	67.9	66.186	51.881	55.439	58.6141
		66	51.407	62.525	52.452	69.979	65.176	51.183	56.143	58.4093
		66.5	50.301	63.326	51.397	70.759	65.88	50.158	56.612	58.3476
		67	49.133	64.718	51.57	70.298	65.411	54.593	58.044	59.1096
		67.5	48.134	65.115	53.609	69.898	66.206	53.451	59.329	59.3917
		68	51.591	64.774	49.235	71.322	65.401	54.583	57.03	59.1337
		68.5	48.639	65.849	51.361	70.369	66.099	53.864	57.173	59.0506
		69	49.072	65.885	50.811	70.105	63.571	50.393	57.565	58.2003
		69.5	49.816	65.161	50.576	70.719	63.897	52.156	55.271	58.228
		70	48.435	64.519	50.296	71.15	63.54	50.867	53.798	57.515
		70.5	49.669	63.948	52.161	68.686	66.787	50.296	54.058	57.9436
		71	50.602	63.474	51.173	68.894	67.97	55.373	55.587	59.0104
		71.5	49.057	62.964	48.379	67.951	68.174	56.102	55.169	58.2566
		72	48.705	62.357	51.866	67.363	67.246	57.448	55.857	58.6917
		72.5	49.2	63.999	51.759	66.648	67.368	57.958	56.959	59.1273
		73	50.928	63.469	53.487	68.108	67.465	59.436	60.471	60.4806
		73.5	51.152	60.231	52.325	66.192	68.077	58.646	62.439	59.866
		74	50.663	62.301	52.187	68.985	69.882	54.068	60.42	59.7866
		74.5	50.902	64.646	53.553	68.661	69.821	55.98	54.348	59.7016
		75	49.796	65.049	53.737	67.85	71.182	54.389	52.518	59.2173
