# Supplementary material for: Functional DNA-based cytoskeletons for synthetic cells
Source: Nat Chem. 2022 Jun 20;14(8):958–63. doi: 10.1038/s41557-022-00945-w (PMC9359917; doi:10.1038/s41557-022-00945-w)
Supplement: Source Data Fig. 4 — Statistical source data. [file 41557_2022_945_MOESM10_ESM.xlsx]

## Sheet: Figure 4f,g
Values are given as porosity	Plotted data					For the condition SUVs 25pM imaging started 15min after droplet formation											Raw Data
		SUVs 2.5pM		SUVs 25pM		SUVs 250pM		SUVs 25pM, no RNase				6nM gold nanoparticles					13_"standard"
	Time (min)										Time(min)						SUVs 250pM																							Average	SD
		Average	SD	Average	SD	Average	SD	Average	SD			Average	SD				Time point / Droplet	1	2	3	4	5	6	7	8	9	10	11	12	13	14	15	16	17	18	19
	0	71.2738	11.1453	49.8267	16.7758			58.8116	11.4171		20	39.7728	8.07405				1	55.9568	30.3856	29.1575	33.2596	24.0068	54.2878	35.344	40.2859	37.3304	49.803	20.9606	14.9507	18.9655	34.9015	42.4877	54.5566	34.4581	21.0837	10.8621				33.8444	13.5176
	15	69.8434	11.1476	43.0449	16.1809	33.8444	13.5176	55.9052	11.4571		40	31.0496	8.03892				2	48.0226	24.4412	26.4554	22.8445	12.6454	36.7732	29.7723	30.7413	28.7064	34.8276	17.069	11.4286	16.0591	28.5714	33.0542	40.7389	31.8473	16.5271	8.00493				26.2384	10.607
	30	68.9444	11.9212	37.9704	15.0105	26.2384	10.607	52.8941	12.2533		60	25.3536	6.58323				3	41.2921	17.072	24.392	17.6861	9.35077	29.1424	26.6715	28.2946	24.1521	33.5714	15.8374	9.80296	14.3103	19.1133	17.3892	36.0591	22.069	13.8424	7.41379				21.4454	9.36419
	45	68.0982	11.1233	33.7812	16.3223	21.4454	9.36419	54.5998	13.9444		80	21.8528	6.49789				4	32.9894	11.7416	22.2059	17.3422	8.84205	27.5194	24.2975	25.4845	21.1483	22.9064	12.9803	9.58128	13.202	14.6798	17.6108	34.1626	20.8128	10.2709	6.23153				18.6321	8.0835
	60	66.9775	11.1132	24.9091	14.0072	18.6321	8.0835	54.1379	13.397		100	19.952	6.69228				5	32.1543	8.62196	20.8303	15.4262	8.45446	22.1415	22.093	21.6328	19.5979	20.6158	12.0197	8.59606	12.5123	14.335	13.202	33.3251	17.3892	8.99015	5.68966				16.7172	7.73877
	75	65.8216	10.0365	22.2272	12.9391	16.7172	7.73877	55.7574	12.9325		120	17.568	5.2305				6	7.9833	7.49202	21.5426	14.6893	8.16376	18.8469	20.1308	20.8576	17.9264	20.8374	11.5025	8.52217	11.8719	13.6946	11.8719	31.8473	16.133	8.15271	6.23153				14.6472	6.64708
	90	64.5215	10.1843	20.2353	11.6252	14.6472	6.64708	56.2254	12.7713		140	16.1664	4.68559				7	6.73053	7.95873	19.3319	13.9278	8.30911	16.6424	20.7122	19.0407	18.3382	20.665	11.0345	7.58621	11.5763	14.1133	11.1084	29.0394	16.5764	7.88177	5.3202				13.9944	6.23886
	105	64.0834	9.56035	18.6269	10.1753	13.9944	6.23886	53.8547	13.1494		160	14.9408	4.73421				8	7.0253	6.87792	21.3215	13.4365	6.95252	14.9709	19.6948	18.9922	16.7636	18.3498	11.5271	7.88177	11.1576	12.4631	11.1576	28.5468	16.5271	6.72414	4.70443				13.425	6.24028
	120	62.6935	9.78241	17.6701	9.32186	13.425	6.24028	55.6773	13.1288		180	13.7824	4.20848
	135	61.6098	9.20847	17.2317	8.86734			53.8424	13.5195		200	12.0512	3.28908
	150	60.9676	9.21281	16.6723	8.37513			54.3658	12.6706		220	12.3474	3.10116
	165	58.7632	9.61927	15.7383	8.78918						240	11.8949	2.65154				20_"standardwith SUVs1to10"
	180			15.2916	8.33862												SUVs 25pM
	195			15.2399	8.53262												Time point / Droplet	1	2	3	4	5	6	7	8	9	10	11	12	13	14	15	16	17	18
	210			14.9364	8.24582												1	79.661	50.086	63.8909	44.2889	63.3751	69.5407	26.4308	57.406	41.8816	50.4187	43.3251	48.6946	83.0788	40.8867	27.7094	28.0542	39.9754	38.1773					49.8267	16.7758
	225			14.8859	8.49734												2	68.0668	41.4886	51.9528	47.4576	61.3117	59.8624	11.4468	48.17	35.4704	33.2512	41.8473	37.1921	78.1281	27.1921	34.1133	34.3596	32.4138	31.0837					43.0449	16.1809
	240			14.3368	8.14158												3	59.2729	25.4483	50.2579	38.2953	63.7681	46.5979	15.4262	41.1938	34.5124	23.2759	39.5074	23.1527	67.3645	21.798	32.1675	43.399	26.6502	31.3793					37.9704	15.0105
	255			13.6453	8.46569												4	59.5677	18.5949	45.3206	36.9442	54.9988	24.3183	7.07443	36.1091	32.3017	22.8079	35.2709	17.4384	72.3892	22.3892	27.0936	38.867	21.6256	34.9507					33.7812	16.3223
																	5	53.2547	15.3279	45.4434	34.8563	47.0892	22.8936	7.32007	29.4522	29.8698	3.96552	14.7291	5.59113	18.6946	20.8128	22.1182	24.064	19.9261	32.9557					24.9091	14.0072
																	6	51.3633	11.9872	38.0988	34.3159	40.9727	19.5038	6.19013	21.5918	24.4903	3.96552	17.1921	3.91626	15.468	21.2315	19.335	20.5172	17.7094	32.2414					22.2272	12.9391
																	7	44.8047	10.8819	32.056	35.4213	37.7794	19.6758	6.43577	20.2899	20.3144	3.37438	14.9015	2.43842	15.2956	19.532	17.6355	18.1281	17.1429	28.1281					20.2353	11.6252
																	8	40.113	9.45714	26.0378	28.617	36.0108	19.1353	6.4112	19.0371	19.3319	3.81773	14.2611	2.36453	14.6059	19.7537	15.0985	17.0443	17.1921	26.9951					18.6269	10.1753
																	9	34.9546	9.11324	22.6234	25.129	36.2565	17.5878	5.23213	18.8897	18.0791	3.52217	14.3842	4.6798	15.1478	19.532	12.8571	16.3793	15.7636	27.931					17.6701	9.32186
																	10	33.2842	8.89216	19.7003	23.1147	35.0528	19.6758	6.4112	18.6441	17.7106	4.03941	13.0788	3.62069	15.1478	19.1379	12.6355	16.0837	15.8867	28.0542					17.2317	8.86734
																	11	31.9332	9.33432	16.114	22.2795	33.7264	18.423	5.84623	16.4087	17.6615	4.23645	12.8818	4.33498	14.2364	19.6059	13.3251	16.0837	16.3054	27.3645					16.6723	8.37513
																	12	32.7438	9.06411	15.721	21.518	31.1963	17.0228	5.33039	17.3422	17.6861	3.39901	13.5222	4.01478	3.07882	21.8227	12.6355	16.2808	15.7389	25.1724					15.7383	8.78918
																	13	31.1963	8.03242	15.0577	21.125	29.9681	17.2931	6.06731	16.9737	17.2931	4.16256	12.069	3.99015	3.76847	20.4433	11.9951	13.9655	16.8227	25.0246					15.2916	8.33862
																	14	31.3682	8.20437	14.763	20.3144	29.1083	17.0965	5.62515	16.2859	18.2265	3.66995	11.601	3.66995	3.47291	20.8621	12.0936	15.4926	15.2709	27.1921					15.2399	8.53262
																	15	30.7787	7.46745	14.2717	20.5355	29.0838	17.5141	6.28838	17.0965	16.1877	4.21182	12.0443	3.62069	3.62069	20.3202	11.6256	13.8177	15	25.3695					14.9364	8.24582
																	16	29.7961	7.81135	13.9769	19.8231	31.5402	16.5807	5.67428	16.5561	16.3105	3.69458	12.3153	3.47291	3.57143	21.5025	11.7734	13.6946	14.2611	25.5911					14.8859	8.49734
																	17	28.5925	6.82879	14.1734	15.4262	30.7787	17.3176	5.72341	16.7035	16.2614	3.64532	11.5517	4.01478	3.59606	19.9754	11.4286	13.2512	13.6207	25.1724					14.3368	8.14158
																	18	28.9118	6.21469	14.5664	3.9548	28.9118	15.8438	4.76541	16.9491	16.6544	3.91626	11.6502	3.91626	3.57143	19.3103	11.3054	14.335	14.335	26.5025					13.6453	8.46569
																	41_"stadnardSUVs1to100"
																	SUVs 2.5pM
																	Time point / Droplet	1	2	3	4	5	6	7	8	9	10	11	12	13	14
																	1	81.5025	70.8867	73.0049	76.2069	85.197	76.0345	68.3251	62.6355	55.5911	73.1527	73.3251	81.5764	43.202	77.1921									71.2738	11.1453
																	2	78.1281	70.468	64.9261	78.0788	82.0936	77.4384	63.5222	58.0296	57.5369	75.5172	72.4384	83.2266	43.5961	72.8079									69.8434	11.1476
																	3	75.7389	70.4187	64.064	78.1773	80.1231	76.9212	60.2709	53.7685	60.6158	76.0591	70.5172	84.064	40.3448	74.1379									68.9444	11.9212
																	4	73.9901	72.5616	62.4877	76.2315	77.6601	75.2463	56.7488	58.9409	60.936	71.8719	67.0443	81.6502	40.4926	77.5123									68.0982	11.1233
																	5	74.1133	75.2709	63.5961	77.0936	76.5764	68.1527	62.3399	55.8128	58.9901	66.0591	60.5419	80.0985	40.2463	78.7931									66.9775	11.1132
																	6	72.6601	70.0246	60.9852	75.6404	77.1429	67.8079	55.5911	52.9803	60.1232	66.6749	59.4089	78.2512	46.8227	77.3892									65.8216	10.0365
																	7	72.1429	67.2414	62.6847	74.0394	77.8571	66.1084	54.1872	42.9064	65.5172	65.0493	56.601	73.9901	50.8128	74.1626									64.5215	10.1843
																	8	71.0837	68.7438	56.5763	69.8769	76.2315	67.8818	54.0887	44.6059	66.1084	62.3892	57.6601	73.1527	53.0788	75.6897									64.0834	9.56035
																	9	66.9704	64.532	57.8325	70.0739	75.8128	66.4532	54.8522	39.2611	63.0049	63.8916	55.5172	71.9458	53.6207	73.9409									62.6935	9.78241
																	10	68.4236	59.4828	58.8916	66.5025	71.8719	63.6453	52.5616	38.3744	67.0197	63.2759	58.399	67.9064	53.0296	73.1527									61.6098	9.20847
																	11	68.9655	58.3005	57.6355	67.1182	71.1576	64.5074	50.5911	38.9655	63.7685	61.9458	57.3153	66.7734	53.0296	73.4729									60.9676	9.21281
																	12	68.0542	55.0246	55.197	66.33	71.0837	58.1773	45.3695	37.2414	59.2364	62.7094	55.4926	64.8769	53.1773	70.7143									58.7632	9.61927
																	71_Control_noRNAse
																	SUVs 25pM, no RNase H
																	Time point / Droplet	1	2	3	4
																	1	57.0936	43.3251	67.7832	67.0443																			58.8116	11.4171
																	2	58.3744	40.2709	67.8079	57.1675																			55.9052	11.4571
																	3	47.1429	40.1724	68.6453	55.6158																			52.8941	12.2533
																	4	47.1429	38.9163	68.8177	63.5222																			54.5998	13.9444
																	5	46.6749	39.6798	69.1872	61.0099																			54.1379	13.397
																	6	52.8818	38.9901	68.6946	62.4631																			55.7574	12.9325
																	7	58.8177	37.931	67.5862	60.5665																			56.2254	12.7713
																	8	49.5074	37.8571	68.3251	59.7291																			53.8547	13.1494
																	9	55.3695	37.9557	69.1872	60.197																			55.6773	13.1288
																	10	49.064	37.9803	69.6798	58.6453																			53.8424	13.5195
																	11	58.6453	36.4039	66.0591	56.3547																			54.3658	12.6706
																	6nM Gold_20211211
																	6nM Gold
																	Time point / Droplet	1	2	3	4	5	6	7	8	9	10
																	1	42.976	50.816	39.904	55.264	38.784	33.344	37.984	28.928	36.128	33.6													39.7728	8.07405
																	2	29.44	38.592	37.888	42.592	26.656	34.368	20.8	17.344	34.464	28.352													31.0496	8.03892
																	3	22.24	32.16	31.488	34.4	21.408	26.496	21.184	12.384	28.288	23.488													25.3536	6.58323
																	4	20.32	25.632	22.4	36.864	18.304	21.152	20.64	10.848	21.952	20.416													21.8528	6.49789
																	5	18.592	19.616	18.816	36.32	19.2	17.728	22.176	9.248	20.448	17.376													19.952	6.69228
																	6	15.072	16.768	17.472	30.24	16.8	14.688	18.176	9.44	19.424	17.6													17.568	5.2305
																	7	15.072	15.904	16.832	27.008	17.696	13.824	15.392	7.808	16.192	15.936													16.1664	4.68559
																	8	15.616	13.472	16.288	24.992	16.992	10.752	13.088	7.328	17.952	12.928													14.9408	4.73421
																	9	14.304	14.656	15.04	23.744	13.472	11.36	12.352	7.296	14.464	11.136													13.7824	4.20848
																	10	13.696	13.376	14.464	19.04	9.76	10.912	9.984	6.976	11.296	11.008													12.0512	3.28908
																	11	12.64	13.376	14.048	17.28	7.36	10.688	11.04																12.3474	3.10116
																	12	12.256	12.992	13.728	15.808	7.712	10.144	10.624																11.8949	2.65154
